# Supplementary material for: Women with Symptoms Suggestive of ADHD Are More Likely to Report Symptoms of Iron Deficiency and Heavy Menstrual Bleeding
Source: Nutrients. 2025 Feb 24;17(5):785. doi: 10.3390/nu17050785 (PMC11902013; doi:10.3390/nu17050785)
Supplement: Supplementary file 1 [file nutrients-17-00785-s001.zip]

Archive with 1 entries (1 files):
- nutrients-3462838-supplementary.pdf
